# Supplementary material for: Genetic Differentiation and Relationship among Castanopsis chinensis, C. qiongbeiensis, and C. glabrifolia (Fagaceae) as Revealed by Nuclear SSR Markers
Source: Plants (Basel). 2024 May 28;13(11):1486. doi: 10.3390/plants13111486 (PMC11175008; doi:10.3390/plants13111486)
Supplement: Supplementary file 1 [file plants-13-01486-s001.zip]

Archive with 1 entries (1 files):
- plants-2996548-supplementary.xlsx
