# Supplementary material for: Genetic Differentiation and Relationship among Castanopsis chinensis, C. qiongbeiensis, and C. glabrifolia (Fagaceae) as Revealed by Nuclear SSR Markers
Source: Plants (Basel). 2024 May 28;13(11):1486. doi: 10.3390/plants13111486 (PMC11175008; doi:10.3390/plants13111486)
Supplement: Supplementary file 1 [file plants-13-01486-s001.zip › plants-2996548-supplementary.xlsx]

## Sheet: Sheet1
Species	Population code	Individual	CC-75		CC-39198		CC-34976		CC-30089		CC-39174		CC-3722		CC-41684		CC-4950		CC-4562		CC-13029		CS20		CS24		Cch15		Ccu62F15		CcC02022
Castanopsis chinensis	DHS	DHS1	120	124	205	207	253	259	118	121	237	239	144	146	291	291	270	270	150	153	129	129	280	290	121	127	239	239	132	136	354	354
Castanopsis chinensis	DHS	DHS2	128	128	205	209	257	259	118	121	235	239	146	146	291	291	258	270	153	153	129	131	290	290	127	130	239	245	132	134	362	370
Castanopsis chinensis	DHS	DHS3	128	128	209	209	259	259	118	121	227	235	130	144	291	291	256	256	150	153	129	129	272	290	124	127	237	241	132	136	348	360
Castanopsis chinensis	DHS	DHS4	128	138	209	209	257	267	118	121	237	239	146	156	291	291	270	270	150	150	129	137	280	280	124	127	239	241	136	150	354	356
Castanopsis chinensis	DHS	DHS5	128	128	205	207	257	259	118	121	225	227	148	148	291	291	266	270	144	150	129	131	268	280	121	124	235	239	132	136	350	350
Castanopsis chinensis	DHS	DHS6	126	128	209	209	257	267	118	121	225	237	146	146	291	291	258	270	144	150	131	135	268	290	121	127	237	245	134	136	350	360
Castanopsis chinensis	DHS	DHS7	128	138	209	209	257	263	118	121	225	237	146	148	291	291	258	258	153	153	129	133	266	266	124	124	237	237	134	134	350	360
Castanopsis chinensis	DHS	DHS8	120	128	209	209	259	267	121	121	237	237	144	146	291	291	258	270	150	153	131	131	290	290	124	127	239	239	132	150	360	360
Castanopsis chinensis	DHS	DHS9	128	128	205	207	259	267	118	118	239	239	146	148	291	291	266	270	144	144	131	133	268	282	124	124	237	239	134	134	350	350
Castanopsis chinensis	DHS	DHS10	128	138	207	207	257	259	118	121	223	243	146	146	291	291	256	258	150	150	129	131	290	290	124	127	235	237	134	134	350	350
Castanopsis chinensis	DHS	DHS11	126	126	205	205	263	263	121	127	239	239	146	152	291	291	256	268	150	153	129	133	266	280	124	124	237	239	132	132	350	350
Castanopsis chinensis	DHS	DHS12	128	138	205	205	259	263	118	121	223	227	144	148	291	291	252	268	144	153	129	129	266	280	124	124	237	239	132	134	348	360
Castanopsis chinensis	DHS	DHS13	120	128	209	209	257	259	118	118	227	239	146	146	291	291	266	268	144	153	129	133	282	290	121	121	239	241	134	134	350	360
Castanopsis chinensis	DHS	DHS14	120	128	209	209	257	259	118	121	239	239	146	146	291	291	270	270	150	153	133	133	266	268	127	127	239	241	132	134	350	360
Castanopsis chinensis	DHS	DHS15	128	128	205	209	257	263	121	130	225	239	146	148	291	291	268	268	150	153	131	133	268	290	121	127	239	241	134	134	350	362
Castanopsis chinensis	DHS	DHS16	126	128	205	207	257	259	118	121	225	227	144	146	291	291	258	270	150	150	133	137	266	290	124	127	239	239	134	136	354	370
Castanopsis chinensis	DHS	DHS17	126	128	209	209	257	267	118	121	239	243	144	146	291	291	256	268	144	144	131	137	266	290	124	127	239	241	132	136	356	360
Castanopsis chinensis	DHS	DHS18	128	128	205	207	259	267	118	121	239	243	146	146	291	291	268	268	150	150	133	133	268	282	124	124	239	245	132	136	360	370
Castanopsis chinensis	DHS	DHS19	128	128	205	207	263	263	118	121	223	243	146	146	291	291	256	258	150	150	129	131	290	290	127	127	235	237	134	134	350	350
Castanopsis chinensis	DHS	DHS20	128	128	209	209	257	267	118	118	235	243	148	148	291	291	256	268	150	150	129	131	266	270	121	121	237	237	134	136	350	370
Castanopsis chinensis	DHS	DHS21	128	138	205	205	253	257	121	121	223	223	146	150	291	291	268	268	144	153	131	133	272	290	124	127	241	241	132	132	350	360
Castanopsis chinensis	DHS	DHS22	128	128	209	209	261	267	121	127	239	239	146	152	291	291	256	268	150	153	129	133	284	290	121	124	237	239	132	132	350	350
Castanopsis chinensis	DHS	DHS23	128	128	209	209	259	261	118	130	227	239	144	146	291	291	258	258	144	153	129	131	266	266	124	127	239	239	134	134	350	360
Castanopsis chinensis	DHS	DHS24	132	138	209	209	257	257	121	127	225	239	144	148	291	291	270	270	150	153	133	135	268	290	121	124	239	241	134	136	350	354
Castanopsis chinensis	DHS	DHS25	128	128	209	209	257	267	121	121	235	239	146	148	291	291	270	270	144	153	131	133	266	266	124	124	237	237	132	134	350	350
Castanopsis chinensis	DHS	DHS26	128	128	205	209	257	257	118	118	239	239	144	146	291	291	268	268	150	153	133	133	266	290	127	127	241	245	134	136	350	360
Castanopsis chinensis	CWX	CWX1	128	138	205	207	257	257	121	127	235	245	144	146	291	291	254	254	144	153	129	131	266	268	124	124	237	239	132	134	356	370
Castanopsis chinensis	CWX	CWX2	122	122	213	213	281	281	118	127	235	245	144	146	291	291	256	258	150	150	131	131	252	252	127	130	237	239	132	134	352	362
Castanopsis chinensis	CWX	CWX3	122	122	213	213	281	281	127	133	227	239	146	146	291	291	256	268	144	156	131	131	254	254	127	130	237	239	134	136	360	360
Castanopsis chinensis	CWX	CWX4	122	122	213	213	279	281	118	127	237	245	146	150	291	291	256	256	144	150	131	137	268	268	127	127	237	237	134	134	352	362
Castanopsis chinensis	CWX	CWX5	122	122	213	213	283	283	121	124	227	231	146	152	291	291	256	256	144	153	131	131	252	268	127	130	239	239	132	134	344	368
Castanopsis chinensis	CWX	CWX6	122	122	213	213	283	287	121	121	227	243	146	146	291	291	256	256	144	144	131	131	252	268	127	127	239	239	132	134	350	352
Castanopsis chinensis	CWX	CWX7	122	122	213	213	271	281	127	127	227	247	146	146	291	291	254	256	144	147	129	135	252	268	127	127	239	239	132	132	0	0
Castanopsis chinensis	CWX	CWX8	122	122	213	213	281	281	127	127	231	237	146	146	291	291	256	266	147	150	129	131	252	268	127	127	239	239	132	154	352	352
Castanopsis chinensis	CWX	CWX9	122	122	213	213	271	281	124	127	227	239	146	152	291	291	266	268	153	153	131	137	254	258	127	127	235	239	132	134	350	370
Castanopsis chinensis	CWX	CWX10	122	122	213	213	273	281	121	127	239	247	146	146	291	291	256	268	144	156	131	137	252	252	127	130	239	239	132	134	368	370
Castanopsis chinensis	CWX	CWX11	122	128	213	213	271	281	127	127	227	247	132	146	291	291	256	256	144	156	131	137	252	258	130	130	237	239	132	132	362	370
Castanopsis chinensis	CWX	CWX12	122	128	213	213	281	287	118	121	247	247	146	152	291	291	256	266	144	144	129	135	252	258	127	130	239	239	132	134	350	370
Castanopsis chinensis	CWX	CWX13	122	122	213	213	267	279	118	118	239	239	144	146	291	291	256	266	156	156	129	131	252	252	130	130	235	237	132	134	352	370
Castanopsis chinensis	CWX	CWX14	122	122	213	213	281	285	121	127	221	239	144	146	291	291	256	268	144	150	137	137	252	252	118	127	239	239	132	134	350	352
Castanopsis chinensis	CWX	CWX15	122	122	213	213	283	287	121	121	231	239	146	152	291	291	256	256	144	144	131	131	260	268	127	127	239	239	132	134	0	0
Castanopsis chinensis	CWX	CWX16	122	122	213	213	287	287	121	127	239	247	146	152	291	291	258	258	144	144	131	131	254	262	127	130	235	239	132	134	348	370
Castanopsis chinensis	CWX	CWX17	122	122	213	213	281	287	118	121	227	247	146	146	291	291	252	256	144	150	129	131	252	252	127	130	239	239	132	134	358	370
Castanopsis chinensis	CWX	CWX18	128	128	213	213	281	287	121	127	227	231	146	152	291	291	256	256	156	156	131	131	254	262	127	127	239	239	132	134	352	358
Castanopsis chinensis	CWX	CWX19	128	130	213	213	281	281	124	127	219	239	144	146	291	291	256	270	150	153	129	131	262	262	127	130	239	239	132	134	350	352
Castanopsis chinensis	CWX	CWX20	122	126	213	213	281	287	121	127	227	247	146	146	291	291	252	258	144	144	131	131	254	266	127	127	239	239	132	134	350	370
Castanopsis chinensis	CWX	CWX21	122	122	213	213	273	283	121	127	231	237	146	152	291	291	256	266	153	156	129	131	254	268	127	127	235	239	132	132	350	370
Castanopsis chinensis	CWX	CWX22	124	128	213	213	271	281	121	127	239	247	146	152	291	291	266	268	147	153	131	131	262	262	127	127	239	239	132	136	352	352
Castanopsis chinensis	CWX	CWX23	122	124	213	213	267	273	124	127	237	237	146	146	291	291	266	266	144	147	135	137	258	262	127	127	239	239	132	134	352	352
Castanopsis chinensis	YFX	YFX1	122	122	213	213	279	281	121	127	235	245	142	144	291	291	258	258	144	156	129	135	268	276	130	130	235	243	134	134	370	370
Castanopsis chinensis	YFX	YFX2	128	128	213	213	267	283	121	127	235	245	134	146	291	291	248	258	150	156	131	135	262	262	127	130	235	239	134	134	368	370
Castanopsis chinensis	YFX	YFX3	122	122	213	213	267	279	127	130	239	239	142	144	291	291	258	258	144	153	131	135	258	258	127	127	229	239	134	134	368	368
Castanopsis chinensis	YFX	YFX4	124	128	213	213	267	267	127	130	235	235	144	144	291	291	258	258	144	156	131	135	252	276	130	130	235	243	134	134	366	370
Castanopsis chinensis	YSX	YSX1	128	128	213	213	271	271	121	127	239	241	144	148	291	291	258	258	153	156	129	129	256	262	127	133	229	243	134	134	358	368
Castanopsis chinensis	YSX	YSX2	122	128	213	213	273	283	118	121	235	245	144	146	291	291	256	256	153	156	129	129	262	262	127	133	229	239	132	134	360	360
Castanopsis chinensis	YSX	YSX3	122	128	213	213	271	271	121	124	237	241	142	146	291	291	258	258	144	147	129	129	262	262	127	130	237	245	134	134	358	368
Castanopsis chinensis	YSX	YSX4	122	126	213	213	283	287	124	127	235	235	142	144	291	291	258	260	153	156	131	133	256	262	127	127	237	239	134	134	358	360
Castanopsis chinensis	YSX	YSX5	122	128	213	213	267	287	121	127	235	241	142	146	291	291	258	258	153	156	129	131	260	276	127	127	237	239	132	134	360	366
Castanopsis chinensis	YSX	YSX6	126	128	213	213	267	279	118	121	235	241	146	148	291	291	256	258	150	150	129	129	262	262	127	127	237	239	132	132	354	360
Castanopsis chinensis	YSX	YSX7	128	128	213	215	279	285	124	130	235	245	146	148	291	291	258	260	150	153	129	131	262	276	127	127	237	239	134	134	352	358
Castanopsis chinensis	YSX	YSX8	124	126	213	213	271	283	121	124	241	245	142	144	291	291	258	260	153	156	129	131	262	276	127	127	237	239	134	134	358	366
Castanopsis chinensis	YSX	YSX9	126	128	213	213	267	267	121	121	245	245	144	146	291	291	256	260	150	156	129	129	258	268	130	130	239	239	132	132	0	0
Castanopsis chinensis	YSX	YSX10	124	124	213	213	265	285	127	127	235	245	144	148	291	291	256	258	144	156	129	129	256	262	130	133	229	239	134	134	360	366
Castanopsis chinensis	YSX	YSX11	124	124	213	213	271	283	121	121	235	245	142	146	291	291	256	268	144	144	129	129	262	262	127	130	237	237	134	134	360	360
Castanopsis chinensis	YSX	YSX12	128	128	213	213	275	287	127	127	237	241	142	144	291	291	258	258	144	153	131	131	262	262	127	127	237	245	132	134	350	360
Castanopsis chinensis	YSX	YSX13	122	128	213	213	267	287	121	130	235	235	142	142	291	291	258	268	144	156	129	131	258	262	127	127	237	237	134	134	360	360
Castanopsis chinensis	YSX	YSX14	126	126	213	213	271	271	127	127	235	245	142	144	291	291	258	258	144	144	129	131	258	258	127	127	229	239	132	132	358	366
Castanopsis chinensis	YSX	YSX15	128	128	213	213	271	287	121	121	235	235	144	146	291	291	258	258	144	156	129	129	258	266	127	130	237	239	134	134	360	366
Castanopsis chinensis	YSX	YSX16	126	126	213	213	265	267	121	127	235	241	142	142	291	291	256	268	150	153	129	129	258	258	127	127	239	239	132	134	360	370
Castanopsis glabrifolia	XXS	XXS1	124	124	213	213	273	285	118	124	239	239	144	146	291	291	250	256	144	144	131	137	260	264	127	127	237	239	132	154	348	348
Castanopsis glabrifolia	XXS	XXS2	122	128	213	213	273	287	124	124	239	239	138	142	291	291	254	268	144	147	129	133	258	266	127	130	235	239	132	154	350	360
Castanopsis glabrifolia	XXS	XXS3	122	128	213	215	285	287	124	124	239	243	142	142	291	291	268	268	147	147	131	133	264	266	127	127	239	239	132	138	358	372
Castanopsis glabrifolia	XXS	XXS4	128	128	213	213	273	273	124	124	239	245	142	142	291	291	262	270	147	147	131	131	258	266	127	127	235	239	132	154	350	360
Castanopsis glabrifolia	XXS	XXS5	122	128	213	213	273	287	124	124	237	239	146	148	291	291	262	270	144	147	131	133	258	260	127	127	237	239	132	152	358	360
Castanopsis glabrifolia	XXS	XXS6	122	128	213	213	273	275	124	124	233	245	142	150	291	291	254	270	144	156	131	133	260	268	127	127	239	239	132	154	350	350
Castanopsis glabrifolia	XXS	XXS7	122	122	213	213	275	287	124	124	239	239	142	144	291	291	250	256	144	147	131	131	258	264	127	127	235	239	132	154	350	360
Castanopsis glabrifolia	XXS	XXS8	122	122	213	213	271	275	118	124	239	245	144	146	291	291	248	264	147	156	129	131	252	266	127	130	239	239	134	154	348	348
Castanopsis glabrifolia	XXS	XXS9	122	122	213	213	273	273	124	127	233	245	144	146	291	291	250	256	147	147	125	131	258	258	127	127	239	239	134	150	360	360
Castanopsis glabrifolia	XXS	XXS10	122	128	213	213	273	275	124	124	235	245	134	142	291	291	250	270	147	156	141	141	252	268	127	130	235	239	154	154	360	360
Castanopsis glabrifolia	XXS	XXS11	122	128	213	213	271	273	118	124	239	249	142	144	291	291	268	268	147	156	133	137	258	264	127	127	237	239	132	132	350	358
Castanopsis glabrifolia	XXS	XXS12	122	122	213	213	279	281	118	124	245	245	134	144	291	291	262	268	144	144	133	137	260	260	127	127	235	239	134	154	348	362
Castanopsis glabrifolia	XXS	XXS13	122	124	213	213	275	289	124	124	245	245	142	144	291	291	268	270	147	150	129	131	256	266	127	127	239	239	154	154	360	368
Castanopsis glabrifolia	XXS	XXS14	122	124	213	213	273	273	118	124	235	245	136	146	291	291	270	270	144	147	129	133	264	264	127	127	237	239	136	150	348	348
Castanopsis glabrifolia	XXS	XXS15	128	128	213	213	273	287	124	124	245	249	136	144	291	294	252	268	144	150	129	131	256	264	127	127	237	239	150	154	356	360
Castanopsis glabrifolia	XXS	XXS16	122	124	213	213	271	273	124	124	239	245	142	144	291	291	268	270	144	147	125	133	260	264	127	133	239	239	150	154	350	364
Castanopsis glabrifolia	XXS	XXS17	122	122	213	213	273	273	118	124	239	245	134	146	291	291	256	270	147	156	129	133	264	268	127	127	239	239	132	150	350	358
Castanopsis glabrifolia	XXS	XXS18	124	124	213	213	273	273	124	127	245	245	142	142	291	294	254	254	147	156	133	133	256	268	127	127	239	239	136	154	350	360
Castanopsis glabrifolia	XXS	XXS19	122	128	213	213	273	287	124	124	239	245	142	142	291	291	254	270	144	147	129	133	260	262	127	130	235	239	134	150	348	360
Castanopsis glabrifolia	XXS	XXS20	122	128	213	213	273	273	124	124	239	245	142	142	291	291	258	278	144	144	125	131	258	260	127	130	239	239	154	154	358	360
Castanopsis glabrifolia	XXS	XXS21	122	122	213	213	271	275	118	124	239	245	142	144	291	291	268	270	147	147	133	139	258	258	127	127	239	239	136	150	350	352
Castanopsis glabrifolia	XXS	XXS22	122	124	213	213	273	273	124	124	239	239	142	146	291	291	252	270	144	156	129	131	252	268	127	130	239	239	150	150	362	368
Castanopsis glabrifolia	XXS	XXS23	122	128	213	213	267	273	124	124	239	245	142	148	291	291	250	270	144	150	129	133	256	260	127	130	239	239	132	132	350	358
Castanopsis glabrifolia	XXS	XXS24	124	124	213	213	273	281	124	124	245	245	142	144	291	291	258	270	144	144	125	131	260	260	127	130	239	239	154	154	348	358
Castanopsis glabrifolia	XXS	XXS25	122	122	213	213	271	273	124	124	245	245	134	138	291	291	260	270	147	147	131	137	262	268	127	127	237	239	152	154	350	358
Castanopsis glabrifolia	XXS	XXS26	124	124	213	213	273	275	124	127	239	245	134	146	291	291	258	270	144	147	131	131	256	260	127	127	239	239	136	154	356	366
Castanopsis glabrifolia	XS	XS1	124	124	213	215	273	285	124	124	233	239	142	146	291	291	258	268	147	150	125	125	260	268	127	127	235	235	150	154	350	358
Castanopsis glabrifolia	XS	XS2	122	128	213	213	269	285	124	124	239	245	142	144	291	291	256	268	147	150	125	131	260	268	127	127	237	239	138	150	350	358
Castanopsis glabrifolia	XS	XS3	124	128	213	215	269	273	124	124	233	245	142	144	291	291	270	270	147	147	125	137	258	268	127	127	237	237	138	154	350	350
Castanopsis glabrifolia	XS	XS4	124	128	213	213	273	287	124	127	245	245	136	146	291	291	256	264	144	147	131	131	260	268	127	127	239	241	132	150	358	360
Castanopsis glabrifolia	CB	CB1	122	124	213	213	267	277	118	124	239	245	142	142	291	291	268	270	147	156	131	133	260	264	127	127	239	245	132	154	352	360
Castanopsis glabrifolia	CB	CB2	122	124	213	213	285	285	118	121	233	233	142	148	291	291	250	268	150	156	131	133	258	262	127	127	237	239	132	134	348	358
Castanopsis glabrifolia	CB	CB3	122	128	213	213	267	285	118	124	239	239	142	142	291	291	256	262	144	147	129	129	256	258	127	127	239	239	134	154	352	358
Castanopsis glabrifolia	CB	CB4	124	128	213	213	277	285	118	121	239	245	142	146	291	291	256	262	144	150	131	133	256	258	127	130	237	239	134	136	350	360
Castanopsis glabrifolia	CB	CB5	122	122	213	213	273	273	124	124	239	239	136	142	291	291	256	268	144	153	131	131	258	268	127	127	239	239	154	154	358	362
Castanopsis glabrifolia	CB	CB6	122	124	213	213	285	285	121	124	225	233	146	146	291	291	252	256	147	150	131	133	256	268	127	130	235	237	132	134	344	368
Castanopsis glabrifolia	CB	CB7	122	126	213	213	281	285	124	127	239	245	142	150	291	294	256	270	150	150	133	137	264	268	127	127	237	237	132	132	356	358
Castanopsis glabrifolia	CB	CB8	122	124	213	213	277	283	118	124	245	245	142	146	291	291	252	270	144	147	131	133	258	264	127	130	237	237	136	136	350	358
Castanopsis glabrifolia	CB	CB9	122	122	213	213	271	275	121	124	239	245	142	146	291	291	258	268	147	150	129	133	264	268	127	127	237	239	134	150	348	372
Castanopsis glabrifolia	CB	CB10	122	124	213	213	267	285	118	124	239	239	134	146	291	291	258	268	144	156	131	135	264	268	127	127	235	239	132	134	348	352
Castanopsis glabrifolia	CB	CB11	122	124	213	213	285	285	124	124	239	239	142	148	291	291	256	268	144	147	133	137	256	260	127	130	237	239	132	132	350	360
Castanopsis glabrifolia	CB	CB12	122	122	213	213	271	285	118	127	239	239	138	146	291	291	250	268	150	156	129	131	260	260	127	127	237	239	132	132	348	372
Castanopsis glabrifolia	CB	CB13	122	128	213	213	277	283	121	124	239	239	138	138	291	291	256	270	144	147	131	137	258	266	127	127	239	239	134	152	348	350
Castanopsis glabrifolia	CB	CB14	124	128	213	213	273	285	124	124	239	239	134	142	291	291	258	268	144	156	129	131	260	262	127	127	235	239	132	132	348	358
Castanopsis glabrifolia	CB	CB15	122	124	213	213	271	285	124	127	239	239	142	144	291	291	250	250	144	147	129	131	256	258	127	127	237	239	132	154	358	360
Castanopsis glabrifolia	CB	CB16	124	130	213	213	275	285	121	124	239	239	142	146	291	291	250	250	147	147	131	133	256	260	127	127	239	251	138	138	352	362
Castanopsis glabrifolia	CB	CB17	124	124	213	213	275	281	118	124	235	239	146	146	291	291	258	270	144	147	129	133	258	264	127	130	237	239	150	152	350	358
Castanopsis glabrifolia	CB	CB18	122	124	213	213	267	273	124	124	239	249	142	146	291	291	270	270	144	144	129	135	260	264	127	127	237	241	150	154	348	358
Castanopsis glabrifolia	CB	CB19	122	130	213	213	273	285	124	124	233	247	144	146	291	294	270	270	144	156	131	131	252	264	127	130	237	241	132	154	348	348
Castanopsis glabrifolia	YL	YL1	122	124	213	213	285	285	121	124	239	239	134	146	291	291	256	270	147	153	131	133	256	264	127	130	239	239	132	132	360	360
Castanopsis glabrifolia	YL	YL2	122	128	213	213	267	271	121	124	239	239	134	146	291	291	250	268	147	150	129	133	260	264	130	133	237	239	150	150	360	362
Castanopsis glabrifolia	YL	YL3	122	124	213	213	283	287	124	124	233	239	142	146	291	291	250	258	144	147	129	131	256	264	127	127	239	239	134	150	358	360
Castanopsis glabrifolia	YL	YL4	122	124	213	215	267	267	121	124	243	245	138	142	291	291	270	282	144	153	131	141	260	262	127	127	239	239	142	150	352	360
Castanopsis glabrifolia	YL	YL5	122	124	213	213	265	273	124	127	239	243	134	146	291	291	258	270	147	153	129	131	260	260	127	127	241	251	132	132	350	360
Castanopsis glabrifolia	YL	YL6	122	124	213	213	267	273	124	124	235	239	142	142	291	291	270	270	147	153	129	133	268	268	127	127	239	239	150	150	342	360
Castanopsis glabrifolia	YL	YL7	124	124	213	213	267	273	124	124	239	245	136	142	291	291	258	264	147	153	131	133	260	260	127	127	239	239	142	150	358	360
Castanopsis glabrifolia	YL	YL8	122	124	213	213	271	273	124	124	239	239	142	146	291	291	256	270	147	150	125	133	252	260	127	127	239	241	150	154	350	358
Castanopsis glabrifolia	YL	YL9	122	128	213	213	273	273	124	124	245	245	146	146	291	291	264	270	147	150	133	137	260	260	127	127	241	251	138	150	350	358
Castanopsis glabrifolia	YL	YL10	122	122	213	213	267	267	124	124	239	243	132	146	291	294	258	268	147	150	129	137	252	256	127	127	239	239	132	150	346	352
Castanopsis glabrifolia	YL	YL11	122	122	213	213	273	285	118	127	239	243	142	142	288	291	258	268	147	153	131	133	260	266	127	127	239	239	132	134	352	358
Castanopsis glabrifolia	YL	YL12	122	124	213	213	275	287	124	124	233	239	134	146	291	291	268	268	144	156	129	129	258	268	127	127	235	241	132	154	352	368
Castanopsis glabrifolia	YL	YL13	124	128	213	213	267	271	124	124	239	239	146	146	291	291	268	270	147	147	131	133	258	274	127	127	237	237	132	150	350	350
Castanopsis glabrifolia	YL	YL14	122	128	213	213	267	285	118	124	243	245	132	144	291	291	258	270	147	153	131	133	252	274	127	127	237	239	134	142	350	360
Castanopsis glabrifolia	YL	YL15	128	128	213	213	271	271	124	124	239	245	134	136	291	291	254	270	147	147	129	131	258	258	127	127	239	241	150	150	350	368
Castanopsis glabrifolia	YL	YL16	122	126	213	213	271	273	124	124	243	245	142	142	291	291	254	268	144	147	131	139	252	264	127	127	235	239	138	150	348	358
Castanopsis glabrifolia	YL	YL17	122	124	213	213	267	275	124	124	239	245	138	146	291	291	254	268	147	147	133	137	264	266	127	127	239	241	138	152	350	360
Castanopsis glabrifolia	YL	YL18	122	124	213	215	267	273	124	124	239	245	132	146	291	294	258	268	147	153	129	135	258	266	127	133	239	239	142	150	350	352
Castanopsis glabrifolia	YL	YL19	122	128	213	213	267	273	121	124	239	245	144	146	291	291	256	258	144	147	129	133	258	260	127	127	239	239	150	150	358	368
Castanopsis glabrifolia	YL	YL20	122	122	213	215	259	285	121	124	239	243	136	144	291	294	258	268	144	153	125	141	258	268	127	127	239	239	132	142	350	354
Castanopsis glabrifolia	BLM	BLM1	124	124	213	213	273	275	124	124	223	239	138	142	291	291	262	268	144	144	131	133	260	260	127	133	239	239	132	150	350	358
Castanopsis glabrifolia	BLM	BLM2	122	122	213	213	267	273	124	124	245	249	138	146	291	291	268	268	147	147	125	131	248	268	127	127	239	239	132	138	358	358
Castanopsis glabrifolia	BLM	BLM3	124	124	213	213	273	275	124	124	233	239	138	142	291	291	254	268	144	150	131	137	260	260	127	127	239	239	132	150	358	358
Castanopsis glabrifolia	BLM	BLM4	122	122	213	213	273	275	124	124	245	249	134	142	291	291	258	268	147	150	131	131	256	260	127	127	239	239	152	154	360	360
Castanopsis glabrifolia	BLM	BLM5	122	124	213	213	275	275	124	124	223	239	142	146	291	291	256	268	144	147	131	131	258	260	127	130	239	239	132	152	348	360
Castanopsis glabrifolia	BLM	BLM6	122	122	213	213	273	273	124	124	233	239	142	142	291	294	250	270	144	147	131	133	260	266	127	127	239	239	132	150	356	358
Castanopsis glabrifolia	DS	DS1	122	122	213	213	273	281	124	124	245	249	142	142	291	291	268	268	144	147	129	131	258	260	127	127	239	239	132	138	350	364
Castanopsis glabrifolia	DS	DS2	122	122	213	213	267	273	124	124	223	239	146	146	291	291	270	270	147	156	131	133	250	258	127	127	237	239	132	132	364	370
Castanopsis glabrifolia	DS	DS3	124	128	213	213	275	285	118	124	245	249	138	142	291	291	270	270	147	147	131	137	258	260	127	127	237	239	132	150	352	358
Castanopsis glabrifolia	DS	DS4	122	128	213	213	273	277	124	124	235	245	142	146	291	291	268	270	147	156	131	133	250	258	127	127	237	239	132	150	348	352
Castanopsis glabrifolia	DS	DS5	122	124	213	213	273	273	124	124	239	239	146	146	291	291	256	258	147	153	131	139	256	258	127	127	239	239	150	152	350	360
Castanopsis glabrifolia	DS	DS6	122	122	213	213	273	275	124	124	245	245	142	146	291	291	254	268	147	147	131	131	256	260	127	127	239	239	150	150	352	360
Castanopsis glabrifolia	DS	DS7	122	122	213	213	271	285	124	124	239	245	142	144	291	291	254	258	147	150	131	133	260	260	127	127	237	237	132	132	348	358
Castanopsis glabrifolia	DS	DS8	122	124	213	213	281	285	124	127	245	249	144	146	291	291	258	270	144	147	125	133	260	260	127	127	237	239	132	132	348	358
Castanopsis glabrifolia	DS	DS9	122	124	213	213	267	285	124	124	239	249	134	144	291	291	268	268	150	150	129	131	260	260	127	127	237	241	132	132	348	352
Castanopsis glabrifolia	DS	DS10	122	124	213	215	267	273	124	127	233	243	142	146	291	291	264	268	147	147	133	137	258	258	127	127	239	239	134	142	360	364
Castanopsis glabrifolia	DS	DS11	122	124	213	213	285	285	124	124	239	245	138	146	291	291	258	268	144	153	131	133	260	264	127	127	239	241	152	154	348	352
Castanopsis glabrifolia	DS	DS12	124	124	213	213	267	285	118	124	239	249	138	142	291	291	254	258	147	153	133	133	250	256	127	127	239	251	134	154	352	368
Castanopsis glabrifolia	DS	DS13	122	124	213	213	273	281	124	124	239	245	142	146	291	291	254	258	147	147	129	131	258	258	127	127	235	251	154	154	348	348
Castanopsis glabrifolia	DS	DS14	122	124	213	213	271	275	124	124	239	239	142	142	291	291	254	254	147	147	131	133	258	258	127	130	235	239	138	150	358	358
Castanopsis glabrifolia	DS	DS15	122	122	213	213	267	267	124	124	239	249	144	146	291	291	254	256	144	144	131	133	260	262	127	127	241	241	132	152	348	352
Castanopsis glabrifolia	DS	DS16	122	122	213	213	267	271	121	124	239	245	142	142	291	291	254	270	150	150	133	133	260	260	127	127	235	237	132	134	348	360
Castanopsis glabrifolia	DS	DS17	122	124	213	213	267	275	124	124	223	239	142	146	291	291	270	270	147	156	131	131	252	266	127	127	239	239	154	154	350	358
Castanopsis glabrifolia	DS	DS18	122	124	213	213	273	285	118	124	223	245	138	144	291	291	254	258	144	147	131	137	246	260	127	127	239	241	132	154	350	350
Castanopsis glabrifolia	DS	DS19	122	122	213	213	275	275	124	124	239	245	142	142	291	291	258	270	147	147	131	131	258	268	127	127	239	239	150	154	350	364
Castanopsis glabrifolia	DS	DS20	122	122	213	213	267	267	124	124	239	249	142	142	291	291	256	270	147	147	129	133	258	260	127	127	239	239	132	132	348	360
Castanopsis glabrifolia	DS	DS21	122	122	213	213	273	285	124	124	249	249	142	142	291	291	254	258	147	147	125	131	262	268	127	130	239	239	152	154	358	360
Castanopsis glabrifolia	DS	DS22	122	122	213	213	267	285	124	124	239	245	142	146	291	291	270	270	147	150	133	133	258	260	127	127	239	241	132	138	352	352
Castanopsis glabrifolia	DS	DS23	122	128	213	215	273	275	124	124	223	245	146	148	288	291	258	270	147	147	133	133	258	258	127	130	239	239	152	154	350	360
Castanopsis glabrifolia	DS	DS24	124	124	213	213	273	285	118	124	233	239	138	142	291	291	256	258	144	147	131	137	258	260	127	127	235	241	132	154	348	358
Castanopsis glabrifolia	DQ	DQ1	128	128	213	213	267	273	124	124	245	245	142	142	291	294	270	270	147	156	131	133	258	268	127	127	239	241	132	154	352	358
Castanopsis glabrifolia	DQ	DQ2	122	128	213	213	273	273	124	127	247	247	142	142	291	291	258	270	144	147	131	131	258	260	127	130	237	241	134	150	350	352
Castanopsis glabrifolia	DQ	DQ3	122	122	213	213	267	279	124	124	245	245	142	142	291	291	270	270	144	147	133	137	258	264	127	127	239	239	138	138	350	358
Castanopsis glabrifolia	DQ	DQ4	122	122	213	213	267	273	124	124	235	245	142	142	291	291	258	270	144	144	131	131	260	264	127	130	239	239	132	154	348	352
Castanopsis glabrifolia	DQ	DQ5	122	128	213	213	267	273	124	124	233	245	142	146	291	291	256	270	144	147	131	133	258	262	127	130	239	239	154	154	350	358
Castanopsis glabrifolia	DQ	DQ6	122	122	213	213	273	285	124	127	233	245	138	142	291	294	256	270	147	147	133	137	256	258	127	127	239	239	132	150	352	370
Castanopsis glabrifolia	DQ	DQ7	122	122	213	213	267	267	124	124	233	239	146	148	291	291	250	258	144	147	131	137	256	260	127	127	237	239	150	154	350	358
Castanopsis glabrifolia	DQ	DQ8	124	128	213	213	267	267	124	124	245	249	142	148	291	291	0	0	144	153	129	131	258	264	127	127	239	239	150	154	352	358
Castanopsis glabrifolia	DQ	DQ9	122	124	213	213	267	273	121	124	235	239	142	142	291	291	256	270	147	147	131	133	258	258	127	127	239	239	138	152	350	350
Castanopsis glabrifolia	DQ	DQ10	122	124	213	213	269	273	124	124	239	245	142	144	291	291	264	270	144	147	131	131	256	262	127	127	239	239	138	154	358	360
Castanopsis glabrifolia	DQ	DQ11	122	122	213	213	273	285	124	124	233	245	144	146	291	291	258	270	144	147	129	133	264	264	127	127	239	239	132	134	358	360
Castanopsis glabrifolia	DQ	DQ12	122	122	213	213	267	273	121	124	245	245	142	146	291	291	264	270	144	144	129	133	260	264	127	127	239	239	132	152	358	360
Castanopsis glabrifolia	DQ	DQ13	122	122	213	213	271	271	124	124	233	245	136	144	291	291	252	270	147	147	131	133	258	258	127	127	239	239	132	150	350	358
Castanopsis glabrifolia	DQ	DQ14	122	128	213	213	273	275	124	124	233	233	142	142	291	291	256	270	147	147	131	131	264	270	127	127	239	239	154	154	350	358
Castanopsis glabrifolia	DQ	DQ15	122	122	213	213	269	275	124	124	233	245	142	142	291	291	258	264	144	144	131	137	260	264	127	127	235	235	154	154	350	350
Castanopsis glabrifolia	DQ	DQ16	122	128	213	213	271	275	124	124	245	245	142	144	291	291	256	258	147	150	131	133	260	268	127	127	239	239	132	150	352	358
Castanopsis glabrifolia	DQ	DQ17	122	128	213	213	273	273	124	127	233	245	142	142	291	291	258	270	144	147	131	131	258	260	127	130	237	241	134	150	350	352
Castanopsis glabrifolia	DQ	DQ18	122	122	213	213	267	273	124	124	239	249	142	144	291	291	250	250	147	147	125	137	260	262	127	127	239	239	154	154	358	360
Castanopsis glabrifolia	DQ	DQ19	122	128	213	213	275	277	124	124	237	245	142	142	291	291	254	258	144	144	129	133	256	258	127	127	239	239	132	138	358	360
Castanopsis glabrifolia	DQ	DQ20	122	122	213	213	269	273	127	130	245	245	138	138	288	291	254	270	147	153	129	131	256	268	127	130	239	239	132	142	0	0
Castanopsis glabrifolia	ZD	ZD1	122	124	213	213	271	273	124	124	239	245	138	142	291	291	254	268	144	147	131	131	252	260	127	127	239	239	132	150	350	350
Castanopsis glabrifolia	ZD	ZD2	122	122	213	213	283	285	118	124	247	247	142	146	291	291	258	264	144	150	131	131	264	264	127	127	237	239	134	150	342	352
Castanopsis glabrifolia	ZD	ZD3	124	124	213	213	267	273	124	124	239	245	138	142	291	291	264	268	147	147	131	131	260	260	127	127	239	239	138	138	350	358
Castanopsis glabrifolia	ZD	ZD4	122	124	213	213	271	271	121	124	233	233	138	142	291	291	260	270	144	147	131	133	260	266	127	127	239	239	138	138	350	358
Castanopsis glabrifolia	ZD	ZD5	126	128	213	213	271	273	124	124	245	245	142	142	291	291	268	270	144	156	129	131	252	264	127	127	235	239	138	154	350	350
Castanopsis glabrifolia	ZD	ZD6	122	124	213	213	273	273	124	124	239	245	138	142	291	291	254	256	147	147	131	133	260	264	127	127	239	241	152	154	350	350
Castanopsis glabrifolia	ZD	ZD7	110	122	213	215	267	283	124	124	245	249	138	138	288	291	268	284	153	156	131	137	260	260	127	127	239	239	142	150	352	360
Castanopsis glabrifolia	ZD	ZD8	110	124	213	213	273	277	124	124	233	245	146	146	291	291	254	264	147	156	131	131	258	260	127	127	239	239	132	132	342	360
Castanopsis glabrifolia	ZD	ZD9	122	128	213	213	271	271	124	124	233	245	138	146	291	291	258	264	147	147	131	131	246	258	127	127	239	239	138	154	350	358
Castanopsis glabrifolia	ZD	ZD10	122	124	213	213	271	271	124	124	245	245	142	146	291	291	254	264	147	147	125	125	258	264	127	127	237	239	132	138	350	368
Castanopsis glabrifolia	ZD	ZD11	124	124	213	213	267	283	118	124	239	245	138	142	291	291	254	254	144	147	131	133	258	262	127	127	235	239	132	134	358	360
Castanopsis glabrifolia	ZD	ZD12	122	122	213	213	267	267	121	124	235	245	142	142	291	291	258	258	147	147	129	131	250	266	127	127	235	239	132	152	350	358
Castanopsis glabrifolia	ZD	ZD13	122	124	213	213	271	279	124	127	233	239	146	146	291	291	254	258	147	147	129	131	258	258	127	127	237	239	132	154	350	362
Castanopsis glabrifolia	ZD	ZD14	122	122	213	213	271	283	124	124	245	245	142	142	291	291	262	262	144	147	131	133	256	258	127	127	239	239	134	150	358	364
Castanopsis glabrifolia	ZD	ZD15	122	130	213	213	271	273	127	127	233	239	142	142	291	291	250	268	147	147	131	133	252	258	127	127	239	239	132	134	358	358
Castanopsis glabrifolia	ZD	ZD16	124	128	213	213	267	273	124	124	245	245	138	146	291	291	254	270	144	147	129	131	252	264	127	127	239	239	132	138	358	360
Castanopsis glabrifolia	ZD	ZD17	122	128	213	213	273	285	124	124	239	245	142	146	291	291	258	268	147	147	131	133	258	260	127	127	239	239	132	150	350	350
Castanopsis glabrifolia	ZD	ZD18	122	124	213	213	273	285	124	124	245	245	138	142	291	291	254	258	147	147	131	131	258	260	127	127	239	239	150	154	360	360
Castanopsis glabrifolia	ZD	ZD19	122	124	213	213	267	273	124	124	235	245	142	146	291	291	264	270	144	156	131	131	258	268	127	127	239	239	132	132	350	350
Castanopsis glabrifolia	ZD	ZD20	122	122	213	213	267	273	124	124	245	245	138	142	291	291	256	264	147	147	129	131	256	258	127	127	239	239	132	138	350	358
Castanopsis qiongbeiensis	LFT	LFT1	122	128	213	213	273	273	124	127	239	243	144	146	291	294	268	284	144	153	129	129	258	260	130	130	239	239	132	144	348	352
Castanopsis qiongbeiensis	LFT	LFT2	122	124	213	213	273	281	118	127	233	235	144	144	291	291	252	258	144	147	125	131	256	264	118	127	239	239	132	136	348	350
Castanopsis qiongbeiensis	LFT	LFT3	122	124	213	213	281	291	118	127	239	239	144	144	291	291	252	270	144	156	129	131	252	264	127	130	239	239	132	136	348	348
Castanopsis qiongbeiensis	LFT	LFT4	122	128	213	213	273	291	118	127	239	239	142	144	291	291	254	268	144	147	129	131	258	260	130	130	237	239	132	136	348	358
Castanopsis qiongbeiensis	LFT	LFT5	128	128	213	213	267	273	118	124	239	243	144	146	291	294	250	268	144	153	127	129	264	266	127	130	239	239	132	142	352	358
Castanopsis qiongbeiensis	LFT	LFT6	124	128	213	213	273	285	118	124	239	239	144	146	291	294	248	284	144	147	125	129	256	264	127	130	239	239	132	138	352	358
Castanopsis qiongbeiensis	LFT	LFT7	124	124	213	213	273	281	124	127	235	239	144	144	291	291	258	268	147	156	125	125	250	256	118	127	239	239	132	138	342	348
Castanopsis qiongbeiensis	LFT	LFT8	122	122	213	213	273	281	118	127	239	239	144	144	291	291	250	268	144	147	125	129	256	260	118	130	237	239	132	132	348	358
Castanopsis qiongbeiensis	LFT	LFT9	124	128	213	213	273	285	118	127	239	241	144	146	291	291	250	270	144	153	125	131	258	260	127	130	239	239	132	132	348	368
Castanopsis qiongbeiensis	LFT	LFT10	124	124	213	213	273	291	118	118	239	239	134	144	291	291	268	268	144	147	125	129	256	264	118	127	237	239	132	136	348	348
Castanopsis qiongbeiensis	LFT	LFT11	124	128	213	213	273	281	118	127	239	239	144	144	291	291	262	268	144	144	129	131	264	264	127	127	239	239	132	132	348	348
Castanopsis qiongbeiensis	LFT	LFT12	122	128	213	213	281	291	118	121	239	239	144	146	291	291	252	262	144	147	125	133	264	264	127	127	239	239	134	136	348	358
Castanopsis qiongbeiensis	LFT	LFT13	124	128	213	213	273	281	118	127	239	239	144	144	291	291	262	268	144	144	129	131	264	264	127	127	239	239	132	132	348	348
Castanopsis qiongbeiensis	LFT	LFT14	122	128	213	213	273	291	118	118	239	239	132	144	291	291	268	270	144	144	129	133	264	274	130	130	239	241	132	136	348	358
Castanopsis qiongbeiensis	LFT	LFT15	122	124	213	213	291	291	118	118	239	239	144	144	291	291	250	268	144	147	125	131	256	264	118	127	237	241	136	136	348	368
Castanopsis qiongbeiensis	LFT	LFT16	124	124	213	213	273	291	118	124	239	239	132	144	288	291	268	284	153	156	131	133	260	268	127	127	239	239	136	154	348	354
Castanopsis qiongbeiensis	CF	CF1	126	128	213	213	273	285	121	127	239	239	144	146	291	291	248	270	144	147	131	137	252	264	127	130	237	239	132	134	348	360
Castanopsis qiongbeiensis	CF	CF2	122	124	213	213	267	281	118	124	237	243	136	144	291	294	250	258	144	153	131	133	252	260	127	127	239	241	132	142	348	352
Castanopsis qiongbeiensis	CF	CF3	122	124	213	213	273	281	121	124	235	235	146	146	291	291	250	268	147	147	127	139	260	264	127	130	239	239	134	152	348	368
Castanopsis qiongbeiensis	CF	CF4	122	124	213	213	279	285	121	127	239	245	138	146	291	291	250	270	147	156	125	137	256	264	130	130	239	239	132	134	342	350
Castanopsis qiongbeiensis	CF	CF5	122	124	213	213	271	285	121	124	235	239	146	148	291	291	256	270	144	147	129	133	260	264	127	130	235	237	134	152	360	362
Castanopsis qiongbeiensis	CF	CF6	122	128	213	213	271	285	118	121	235	239	144	146	291	291	270	270	144	147	129	133	258	260	127	127	239	239	134	134	348	362
Castanopsis qiongbeiensis	CF	CF7	122	130	213	213	279	285	121	124	239	239	138	144	291	291	258	268	144	156	125	131	264	268	127	130	235	239	134	154	348	358
Castanopsis qiongbeiensis	CF	CF8	122	122	213	213	269	289	118	124	239	239	146	146	291	291	252	270	147	147	125	129	260	260	127	133	239	239	134	154	348	358
Castanopsis qiongbeiensis	CF	CF9	122	122	213	213	271	273	118	124	239	245	146	146	291	291	262	268	144	147	131	133	252	260	127	127	239	239	132	134	348	364
Castanopsis qiongbeiensis	CF	CF10	122	122	213	213	275	287	118	124	239	245	146	146	291	291	262	268	144	144	129	131	260	268	127	127	239	239	132	132	348	362
Castanopsis qiongbeiensis	CF	CF11	122	124	213	213	277	285	118	124	227	239	132	146	291	291	268	270	144	144	135	137	252	252	127	130	235	239	150	154	348	372
Castanopsis qiongbeiensis	CF	CF12	124	128	213	213	285	287	118	118	239	245	144	146	291	291	256	268	147	150	131	133	258	274	127	127	239	239	132	132	362	366
Castanopsis qiongbeiensis	CF	CF13	122	128	213	213	277	277	121	124	239	239	144	146	291	291	250	254	144	144	129	131	250	260	127	130	237	239	152	154	350	372
Castanopsis qiongbeiensis	CF	CF14	122	128	213	213	271	285	115	118	239	239	146	146	291	291	256	268	144	147	129	131	264	268	130	130	239	239	134	134	348	362
Castanopsis qiongbeiensis	CF	CF15	122	122	213	213	285	287	118	121	235	239	146	146	291	291	256	268	156	156	131	133	260	266	130	130	239	241	134	134	368	370
Castanopsis qiongbeiensis	CF	CF16	122	128	213	213	267	269	118	124	245	245	146	146	291	291	268	268	147	156	125	131	256	258	130	130	239	239	132	134	348	348
Castanopsis qiongbeiensis	CF	CF17	122	128	213	213	273	287	118	121	239	239	142	144	291	291	268	270	150	150	129	131	258	258	127	127	237	239	132	134	366	368
Castanopsis qiongbeiensis	CF	CF18	122	122	213	213	279	289	118	124	235	245	144	146	291	291	268	268	144	147	133	137	260	262	130	130	237	239	132	134	358	370
Castanopsis qiongbeiensis	CF	CF19	122	124	213	213	285	287	118	124	239	239	144	146	291	291	268	270	150	156	131	133	258	260	127	130	239	239	132	154	356	366
Castanopsis qiongbeiensis	CF	CF20	122	122	213	213	267	273	121	127	245	249	146	160	291	291	256	270	144	156	129	131	258	262	127	130	239	239	132	134	348	370
Castanopsis qiongbeiensis	CF	CF21	122	122	213	213	271	273	121	127	239	245	146	148	291	291	250	270	150	150	131	133	246	256	127	127	237	239	132	134	360	362
Castanopsis qiongbeiensis	CF	CF22	122	122	213	213	285	287	118	121	239	239	132	132	291	291	260	270	147	156	129	131	258	260	127	130	241	241	134	150	342	348
Castanopsis qiongbeiensis	CF	CF23	122	128	213	213	271	271	124	127	239	239	142	146	291	291	270	270	150	156	129	131	246	258	127	133	237	237	154	154	348	348
Castanopsis qiongbeiensis	CF	CF24	122	122	213	213	267	277	124	127	239	239	142	144	291	291	258	262	156	159	129	131	258	262	127	130	239	239	132	154	348	358
Castanopsis qiongbeiensis	BCS	BCS1	122	122	213	213	285	285	118	118	239	245	132	146	291	291	262	268	147	156	133	137	252	264	127	127	239	239	134	134	348	350
Castanopsis qiongbeiensis	BCS	BCS2	122	124	213	213	271	285	118	124	245	245	144	146	291	291	266	278	144	144	137	137	260	262	127	127	239	239	134	154	348	348
Castanopsis qiongbeiensis	BCS	BCS3	124	126	213	213	271	285	124	124	233	239	142	144	291	291	254	270	144	144	133	133	260	260	127	130	239	239	138	154	348	360
Castanopsis qiongbeiensis	BCS	BCS4	122	122	213	213	285	285	118	124	239	243	142	148	291	291	252	270	150	150	129	137	256	258	127	130	239	239	144	150	348	370
Castanopsis qiongbeiensis	BCS	BCS5	122	122	213	213	273	285	118	118	239	239	138	144	291	291	256	270	156	156	129	131	268	268	127	130	237	251	144	144	348	348
Castanopsis qiongbeiensis	BCS	BCS6	122	124	213	213	273	285	121	127	239	245	132	142	291	291	252	252	144	144	131	133	250	260	127	130	237	237	132	134	360	368
Castanopsis qiongbeiensis	BCS	BCS7	128	128	213	213	283	285	118	118	239	245	136	144	291	291	266	270	147	147	129	131	258	262	130	130	239	239	132	134	350	350
Castanopsis qiongbeiensis	BCS	BCS8	124	128	213	213	285	289	121	127	239	239	142	148	291	291	270	272	144	144	133	137	260	260	127	127	239	239	132	134	0	0
Castanopsis qiongbeiensis	BCS	BCS9	126	128	213	213	283	285	118	118	245	245	132	144	291	291	254	270	144	150	131	133	260	260	127	130	237	239	132	134	348	368
Castanopsis qiongbeiensis	BCS	BCS10	124	128	213	213	279	285	118	118	239	239	132	136	291	291	268	270	144	147	133	137	262	264	130	130	237	239	132	134	350	368
Castanopsis qiongbeiensis	BCS	BCS11	124	128	213	213	285	287	118	118	239	239	136	144	291	291	266	268	147	147	133	137	258	258	130	130	237	239	132	132	350	368
Castanopsis qiongbeiensis	BCS	BCS12	122	124	213	213	281	285	118	118	239	239	142	144	291	291	252	254	147	147	131	139	258	268	127	127	237	239	132	134	350	368
Castanopsis qiongbeiensis	BCS	BCS13	122	124	213	213	273	285	118	127	239	245	132	144	291	291	266	270	147	147	129	131	256	260	127	130	239	251	132	142	364	370
Castanopsis qiongbeiensis	BCS	BCS14	122	122	213	213	275	285	118	121	239	245	144	146	291	291	252	268	144	150	129	137	260	260	127	133	239	239	132	134	344	372
Castanopsis qiongbeiensis	BCS	BCS15	124	128	213	213	273	285	121	124	239	239	146	146	291	291	268	270	150	156	133	137	256	268	127	127	235	239	134	152	348	368
Castanopsis qiongbeiensis	BCS	BCS16	122	124	213	213	267	289	118	124	239	245	146	148	291	294	252	264	144	147	133	137	256	260	127	127	237	239	134	150	360	364
Castanopsis qiongbeiensis	BCS	BCS17	122	122	213	213	267	271	118	127	233	249	146	148	291	291	250	260	144	147	125	131	256	264	127	130	237	239	132	132	348	370
Castanopsis qiongbeiensis	BCS	BCS18	122	122	213	213	267	271	118	124	245	249	136	148	291	294	262	278	144	147	131	133	256	260	127	127	239	239	132	150	360	366
Castanopsis qiongbeiensis	BCS	BCS19	124	128	213	213	271	281	118	124	235	239	142	146	291	291	250	254	144	144	133	137	260	264	130	130	239	241	132	152	362	372
Castanopsis qiongbeiensis	BCS	BCS20	122	128	213	213	283	285	118	127	239	239	136	142	291	291	256	268	144	147	129	135	258	264	127	127	239	251	132	132	348	360
Castanopsis qiongbeiensis	BCS	BCS21	122	124	213	213	285	285	124	127	239	239	132	144	291	291	256	256	144	156	129	131	258	264	127	127	237	239	132	132	368	368
Castanopsis qiongbeiensis	BCS	BCS22	122	124	213	213	273	285	118	124	239	239	132	132	291	291	256	268	147	147	131	133	268	268	127	130	237	241	132	154	358	368
Castanopsis qiongbeiensis	BCS	BCS23	122	124	213	213	281	285	121	127	239	239	132	146	291	291	250	270	147	147	133	137	264	266	127	130	237	251	132	134	360	368
Castanopsis qiongbeiensis	BCS	BCS24	124	124	213	213	273	287	118	121	239	239	142	144	291	291	270	270	150	150	129	131	260	260	127	127	237	239	132	134	366	368
Castanopsis qiongbeiensis	BCS	BCS25	122	124	213	213	273	285	121	124	239	245	132	136	291	291	254	270	0	0	141	143	260	266	127	130	239	239	134	154	350	360
Castanopsis qiongbeiensis	BC	BC1	122	122	213	213	285	285	121	124	235	245	144	144	291	291	260	268	147	156	129	131	256	258	127	130	241	251	134	154	348	348
Castanopsis qiongbeiensis	BC	BC2	122	124	213	213	267	277	115	118	235	247	142	144	291	291	254	268	144	147	131	137	252	260	127	127	237	239	134	136	348	370
Castanopsis qiongbeiensis	BC	BC3	122	128	213	213	271	289	121	124	237	239	142	146	291	294	266	268	150	156	125	133	260	262	127	130	239	239	152	154	358	360
Castanopsis qiongbeiensis	BC	BC4	122	122	213	213	269	289	115	118	239	239	144	144	291	291	252	270	144	156	131	137	258	258	127	130	239	239	132	132	348	358
Castanopsis qiongbeiensis	BC	BC5	122	122	213	213	273	275	121	127	219	237	142	148	291	291	268	270	144	147	125	133	260	260	127	127	239	251	134	134	348	352
Castanopsis qiongbeiensis	BC	BC6	122	128	213	213	267	285	118	121	239	239	142	148	291	291	268	270	144	156	131	131	260	260	130	130	237	239	132	132	358	364
Castanopsis qiongbeiensis	BC	BC7	128	130	213	213	273	287	118	124	239	239	142	142	291	291	260	268	144	156	131	133	252	266	127	127	239	241	136	154	348	370
Castanopsis qiongbeiensis	BC	BC8	122	124	213	213	285	285	118	127	239	239	142	148	291	291	268	270	144	144	131	137	252	258	127	130	239	239	132	136	348	358
Castanopsis qiongbeiensis	BC	BC9	124	124	213	213	267	285	118	127	235	249	144	148	291	291	268	270	144	144	127	129	256	260	130	130	239	239	132	132	352	362
Castanopsis qiongbeiensis	BC	BC10	122	122	213	213	271	271	118	127	233	239	146	148	291	291	260	270	144	144	129	131	260	260	127	127	239	241	132	136	348	360
Castanopsis qiongbeiensis	BC	BC11	122	124	213	213	271	287	115	118	237	239	148	148	291	291	252	270	147	150	125	137	260	260	127	130	239	241	132	136	348	350
Castanopsis qiongbeiensis	BC	BC12	122	124	213	213	273	273	118	118	233	245	142	146	291	291	268	270	144	156	131	131	260	260	127	127	239	241	132	136	348	348
Castanopsis qiongbeiensis	BC	BC13	122	124	213	213	273	285	118	127	239	239	144	146	291	291	268	270	156	156	125	131	252	256	130	130	239	239	132	132	348	348
Castanopsis qiongbeiensis	BC	BC14	124	124	213	213	277	277	118	124	233	239	132	148	291	291	250	256	144	156	131	131	258	264	130	130	235	239	134	152	352	358
Castanopsis qiongbeiensis	BC	BC15	122	122	213	213	273	285	118	127	239	239	142	146	291	291	250	256	144	150	125	133	258	260	127	130	239	239	132	136	348	348
Castanopsis qiongbeiensis	BC	BC16	122	122	213	213	277	285	118	124	239	239	142	146	291	291	250	262	150	156	131	135	252	262	127	130	239	251	132	150	350	360
Castanopsis qiongbeiensis	BC	BC17	122	128	213	213	273	273	115	118	245	249	132	132	291	291	262	270	144	144	129	131	258	258	127	130	241	241	132	136	348	364
Castanopsis qiongbeiensis	BC	BC18	122	124	213	213	273	289	118	118	239	249	132	142	291	291	256	266	147	150	131	131	260	266	118	127	239	241	132	132	348	372
Castanopsis qiongbeiensis	BT	BT1	122	128	213	213	265	273	124	127	239	245	144	144	291	291	248	254	144	150	125	131	250	260	127	127	237	239	132	138	348	370
Castanopsis qiongbeiensis	BT	BT2	122	124	213	213	265	273	121	127	239	245	144	148	291	291	250	262	144	156	125	131	250	264	127	127	237	239	132	134	348	360
Castanopsis qiongbeiensis	BT	BT3	122	124	213	213	285	287	118	127	239	239	144	148	291	291	262	262	144	147	129	131	264	268	127	130	237	239	132	134	342	368
Castanopsis qiongbeiensis	BT	BT4	124	128	213	213	287	287	118	118	239	245	146	146	291	291	262	270	147	156	125	137	250	260	127	127	237	237	132	132	360	368
Castanopsis qiongbeiensis	BT	BT5	122	122	213	213	267	269	121	124	233	239	146	148	291	294	262	268	150	156	131	133	250	250	127	130	237	237	134	150	358	368
Castanopsis qiongbeiensis	BT	BT6	122	128	213	213	265	273	121	124	239	239	146	146	291	291	260	262	144	144	125	131	258	260	127	130	239	239	132	134	348	368
Castanopsis qiongbeiensis	BT	BT7	122	128	213	213	271	287	121	127	237	237	142	146	291	294	268	270	144	144	133	133	258	260	127	127	235	237	134	134	358	362
Castanopsis qiongbeiensis	BT	BT8	122	122	213	213	265	267	118	121	239	239	142	146	291	291	256	262	144	147	133	137	260	264	127	130	237	239	132	134	348	370
Castanopsis qiongbeiensis	BT	BT9	122	122	213	213	271	279	118	124	239	239	144	146	291	291	254	268	144	156	131	131	250	264	127	127	237	239	136	156	368	368
Castanopsis qiongbeiensis	BT	BT10	124	128	213	213	267	273	118	127	239	239	142	146	291	291	268	268	147	156	131	133	250	260	127	130	239	239	132	132	348	370
Castanopsis qiongbeiensis	BT	BT11	124	128	213	213	281	287	118	118	233	239	144	146	291	291	256	268	144	156	131	137	260	264	127	130	237	239	132	136	350	368
Castanopsis qiongbeiensis	BT	BT12	124	128	211	213	273	285	127	127	239	245	144	144	291	291	256	268	144	147	131	133	264	264	127	127	239	239	132	132	348	370
Castanopsis qiongbeiensis	BT	BT13	122	124	213	213	271	289	118	121	239	239	132	142	291	291	268	268	144	144	125	129	264	264	127	127	235	239	134	134	344	368
Castanopsis qiongbeiensis	BT	BT14	124	124	213	213	273	287	124	124	239	239	146	148	291	291	268	270	144	147	133	133	258	260	127	130	237	237	154	154	348	350
Castanopsis qiongbeiensis	BT	BT15	124	128	213	213	267	271	124	124	239	239	144	146	288	291	268	268	147	156	129	133	252	260	127	130	237	239	132	142	352	360
Castanopsis qiongbeiensis	BT	BT16	122	128	213	213	279	281	118	121	239	245	144	146	291	291	256	268	144	156	131	137	264	268	127	130	237	239	134	134	348	368
Castanopsis qiongbeiensis	BT	BT17	124	124	213	213	271	271	124	127	239	239	142	146	291	291	246	268	144	156	125	131	250	252	127	127	237	237	134	134	346	362
